# Supplementary material for: Does Enhanced Structural Maturity of hiPSC-Cardiomyocytes Better for the Detection of Drug-Induced Cardiotoxicity?
Source: Biomolecules. 2023 Apr 14;13(4):676. doi: 10.3390/biom13040676 (PMC10135569; doi:10.3390/biom13040676)
Supplement: Supplementary file 1 [file biomolecules-13-00676-s001.zip]

Archive with 6 entries (5 files):
- Biomolecules_2134105_Suppl Materials for sub.pdf
- Suppl Fig S1.pdf
- Suppl Fig S2.pdf
- Supplementary videos/
- Supplementary videos/FM 1080 to 480 10s.mp4
- Supplementary videos/MM 1080 to 480 10s.mp4
